# Supplementary material for: How Can We Increase the Nutrition-Related Knowledge in Children Aged 7–12 Years: Results of Focus Groups Interviews with Parents—Junior-Edu-Żywienie (JEŻ) Project
Source: Nutrients. 2023 Dec 30;16(1):129. doi: 10.3390/nu16010129 (PMC10780913; doi:10.3390/nu16010129)
Supplement: Supplementary file 1 [file nutrients-16-00129-s001.zip]

Archive with 1 entries (1 files):
- nutrients-2733853-supplementary.pdf
